# Supplementary material for: A DNA barcode library of Austrian geometridae (Lepidoptera) reveals high potential for DNA-based species identification
Source: PLoS One. 2024 Mar 11;19(3):e0298025. doi: 10.1371/journal.pone.0298025 (PMC10927147; doi:10.1371/journal.pone.0298025)
Supplement: S1 Table — For each species delimitation method, the resulting MOTUs were given consecutive numbers (IDs of BINs, ASAP-MOTUs and bPTP-MOTUs). MOTUs shared among species are highlighted in yellow. (XLSX) [file pone.0298025.s001.xlsx]

## Sheet: Tabelle1
	Subfamily	Species	sample size	Origin of specimens	number of intraspecific BINs	ID of BIN	number of intraspecific ASAP-MOTUs	ID of ASAP-MOTU	number of intraspecific bPTP-MOTUs	ID of bPTP-MOTU	Minimum KP2 distance to Nearest Neighbor	Nearest NeighborSpecies
1	Archiearinae	Archiearis parthenias (Linnaeus, 1761)	6	Austria	2	1-2	1	1	1	1	6.74	Boudinotiana puella
2	Archiearinae	Boudinotiana notha (Hübner, 1803)	4	Austria	1	3	1	2	1	2	1.4	Boudinotiana puella
3	Archiearinae	Boudinotiana puella (Esper, 1787)	2	Austria	1	3	1	3	1	2	1.4	Boudinotiana notha
4	Geometrinae	Aplasta ononaria (Fuessly, 1783)	1	Spain	1	4	1	4	1	3	9.89	Scopula flaccidaria
5	Geometrinae	Pseudoterpna pruinata (Hufnagel, 1767)	3	Austria	1	5	1	5	1	4	10.06	Aethalura punctulata
6	Geometrinae	Geometra papilionaria Linnaeus, 1758	6	Austria	1	6	1	6	2	5-6	9.27	Parectropis similaria
7	Geometrinae	Comibaena bajularia (Denis & Schiffermüller, 1775)	4	Austria	1	7	1	7	4	7-10	11.16	Camptogramma scripturata
8	Geometrinae	Thetidia smaragdaria (Fabricius, 1787)	3	Austria	1	8	1	8	1	11	9.44	Scopula nigropunctata
9	Geometrinae	Hemistola chrysoprasaria (Esper, 1795)	8	Austria	1	9	1	9	1	12	7.39	Ennomos quercinaria
10	Geometrinae	Jodis lactearia (Linnaeus, 1758)	7	Austria	1	10	1	10	1	13	3.16	Jodis putata
11	Geometrinae	Jodis putata (Linnaeus, 1758)	6	Austria	2	11-12	1	10	2	14-15	3.16	Jodis lactearia
12	Geometrinae	Thalera fimbrialis (Scopoli, 1763)	4	Austria	1	13	1	11	1	16	8.34	Phaiogramma etruscaria
13	Geometrinae	Hemithea aestivaria (Hübner, 1789)	7	Austria	1	14	1	12	7	17-23	7.41	Phaiogramma etruscaria
14	Geometrinae	Chlorissa viridata (Linnaeus, 1758)	4	Austria	1	15	1	13	3	24-26	0	Chlorissa cloraria
15	Geometrinae	Chlorissa cloraria (Hübner, 1813)	7	Austria	1	15	1	13	7	26-32	0	Chlorissa viridata
16	Geometrinae	Phaiogramma etruscaria (Zeller, 1849)	3	Austria	1	16	1	14	1	33	7.41	Hemithea aestivaria
17	Ennominae	Abraxas grossulariata (Linnaeus, 1758)	1	Austria	1	17	1	15	1	34	10.34	Ennomos quercinaria
18	Ennominae	Abraxas sylvata (Scopoli, 1763)	5	Austria	1	18	1	16	2	35-36	10.81	Catarhoe rubidata
19	Ennominae	Ligdia adustata (Denis & Schiffermüller, 1775)	10	Austria	1	19	1	17	3	37-39	9.56	Synopsia sociaria
20	Ennominae	Odontognophos dumetata (Treitschke, 1827)	2	Austria	1	20	1	18	1	40	8.08	Selidosema plumaria
21	Ennominae	Lomaspilis marginata (Linnaeus, 1758)	9	Austria	2	21-22	1	19	1	41	8.43	Stegania trimaculata
22	Ennominae	Stegania cararia (Hübner, 1790)	4	Austria	1	23	1	20	1	42	8.43	Stegania dilectaria
23	Ennominae	Stegania trimaculata (de Villers, 1789)	1	Spain	1	24	1	21	1	43	4.43	Stegania dilectaria
24	Ennominae	Stegania dilectaria (Hübner, 1790)	2	Austria	1	25	1	22	2	44-45	4.43	Stegania trimaculata
25	Ennominae	Narraga fasciolaria (Hufnagel, 1767)	1	Austria	1	26	1	23	1	46	6.44	Narraga tessularia
26	Ennominae	Narraga tessularia (Metzner, 1845)	3	Austria	1	27	1	24	1	47	6.44	Narraga fasciolaria
27	Ennominae	Heliomata glarearia (Denis & Schiffermüller, 1775)	3	Austria	1	28	1	25	1	48	8.89	Ennomos quercinaria
28	Ennominae	Isturgia limbaria (Fabricius, 1775)	1	Austria	1	29	1	26	1	49	2.82	Isturgia roraria
29	Ennominae	Isturgia roraria (Fabricius, 1777)	1	Germany	1	30	1	26	1	50	2.82	Isturgia limbaria
30	Ennominae	Isturgia murinaria (Denis & Schiffermüller, 1775)	4	Austria	1	31	1	27	3	51-53	4.9	Isturgia arenacearia
31	Ennominae	Isturgia arenacearia (Denis & Schiffermüller, 1775)	2	Austria	1	32	1	28	1	54	4.9	Isturgia murinaria
32	Ennominae	Macaria notata (Linnaeus, 1758)	5	Austria	1	33	1	29	3	55-57	6.31	Macaria liturata
33	Ennominae	Macaria alternata (Denis & Schiffermüller, 1775)	9	Austria	1	34	1	30	1	58	7.28	Macaria liturata
34	Ennominae	Macaria signaria (Hübner, 1809)	5	Austria	1	35	1	31	1	59	4.94	Macaria liturata
35	Ennominae	Macaria liturata (Clerck, 1759)	6	Austria	2	36-37	1	32	4	60-63	4.94	Macaria signaria
36	Ennominae	Macaria wauaria (Linnaeus, 1758)	3	Austria	1	38	1	33	1	64	6.07	Macaria fusca
37	Ennominae	Macaria artesiaria (Denis & Schiffermüller, 1775)	3	Austria	1	39	1	34	1	65	6.39	Macaria fusca
38	Ennominae	Macaria carbonaria (Clerck, 1759)	5	Austria	1	40	1	35	1	66	6.75	Macaria fusca
39	Ennominae	Macaria brunneata (Thunberg, 1784)	5	Austria	1	41	1	36	1	67	7.9	Macaria carbonaria
40	Ennominae	Macaria fusca (Thunberg, 1792)	7	Austria	1	42	1	37	1	68	6.07	Macaria wauaria
41	Ennominae	Chiasmia clathrata (Linnaeus, 1758)	7	Austria	1	43	1	38	1	69	8.4	Isturgia roraria
42	Ennominae	Petrophora chlorosata (Scopoli, 1763)	6	Austria	1	44	1	39	6	70-75	8.3	Agriopis marginaria
43	Ennominae	Pachycnemia hippocastanaria (Hübner, 1799)	2	Austria	1	45	1	40	2	76-77	9.27	Deileptenia ribeata
44	Ennominae	Lignyoptera fumidaria (Hübner, 1825)	1	Austria	1	46	1	41	1	78	11.4	Lycia hirtaria
45	Ennominae	Epirranthis diversata (Denis & Schiffermüller, 1775)	1	Finland	1	47	1	42	1	79	9.48	Gnophos obfuscata
46	Ennominae	Plagodis pulveraria (Linnaeus, 1758)	6	Austria	1	48	1	43	1	80	4.75	Plagodis dolabraria
47	Ennominae	Plagodis dolabraria (Linnaeus, 1767)	5	Austria	1	49	1	44	1	81	4.75	Plagodis pulveraria
48	Ennominae	Epione repandaria (Hufnagel, 1767)	5	Austria	1	50	1	45	1	82	8.88	Dyscia conspersaria
49	Ennominae	Epione vespertaria (Linnaeus, 1767)	2	Austria	1	51	1	46	1	83	9	Epione repandaria
50	Ennominae	Therapis flavicaria (Denis & Schiffermüller, 1775)	2	Austria	1	52	1	47	1	84	8.63	Scopula flaccidaria
51	Ennominae	Cepphis advenaria (Hübner, 1790)	7	Austria	1	53	1	48	4	85-88	7.98	Peribatodes rhomboidaria
52	Ennominae	Pseudopanthera macularia (Linnaeus, 1758)	7	Austria	1	54	1	49	1	89	7.72	Charissa ambiguata
53	Ennominae	Eilicrinia cordiaria (Hübner, 1790)	3	Austria	1	55	1	50	2	90-91	7.38	Theria primaria
54	Ennominae	Eilicrinia trinotata (Metzner, 1845)	3	Austria	1	56	1	51	3	92-94	7.91	Eilicrinia cordiaria
55	Ennominae	Opisthograptis luteolata (Linnaeus, 1758)	8	Austria	1	57	1	52	8	95-102	8.04	Deileptenia ribeata
56	Ennominae	Apeira syringaria (Linnaeus, 1758)	5	Austria	2	58-59	1	53	5	103-107	9.78	Ennomos quercinaria
57	Ennominae	Ennomos autumnaria (Werneburg, 1859)	3	Austria	1	60	1	54	1	108	2.42	Ennomos quercinaria
58	Ennominae	Ennomos quercinaria (Hufnagel, 1767)	7	Austria	1	61	1	55	4	109-112	2.42	Ennomos autumnaria
59	Ennominae	Ennomos alniaria (Linnaeus, 1758)	2	Austria	1	62	1	56	2	113-114	9.29	Ennomos quercinaria
60	Ennominae	Ennomos fuscantaria (Haworth, 1809)	4	Austria	1	63	1	57	1	115	6.07	Ennomos quercaria
61	Ennominae	Ennomos erosaria (Denis & Schiffermüller, 1775)	4	Austria	1	64	1	58	2	116-117	4.93	Ennomos quercaria
62	Ennominae	Ennomos quercaria (Hübner, 1813)	1	Italy	1	65	1	59	1	118	4.93	Ennomos erosaria
63	Ennominae	Ourapteryx sambucaria (Linnaeus, 1758)	7	Austria	1	66	1	60	1	119	7.39	Ennomos autumnaria
64	Ennominae	Selenia dentaria (Fabricius, 1775)	6	Austria	1	67	1	61	1	120	9.42	Selenia tetralunaria
65	Ennominae	Selenia lunularia (Hübner, 1788)	6	Austria	2	68-69	2	62-63	6	121-126	8.21	Jodis lactearia
66	Ennominae	Selenia tetralunaria (Hufnagel, 1767)	7	Austria	1	70	1	64	1	127	8.42	Menophra abruptaria
67	Ennominae	Artiora evonymaria (Denis & Schiffermüller, 1775)	2	Austria	1	71	1	65	2	128-129	9.12	Tephronia lepraria
68	Ennominae	Crocallis tusciaria (Borkhausen, 1793)	1	Italy	1	72	1	66	1	130	10.35	Parectropis similaria
69	Ennominae	Crocallis elinguaria (Linnaeus, 1758)	12	Austria	1	73	1	67	1	131	5.94	Crocallis sp.
70	Ennominae	Crocallis spec.	6	Austria	1	74	1	68	3	132-134	5.94	Crocallis elinguaria
71	Ennominae	Campaea margaritaria (Linnaeus, 1761)	6	Austria	1	75	1	69	1	135	9.96	Lycia hirtaria
72	Ennominae	Gerinia honoraria (Denis & Schiffermüller, 1775)	1	Spain	1	76	1	70	1	136	10.35	Angerona prunaria
73	Ennominae	Hylaea fasciaria (Linnaeus, 1758)	8	Austria	1	77	1	71	6	137-142	9.29	Angerona prunaria
74	Ennominae	Pungeleria capreolaria (Denis & Schiffermüller, 1775)	9	Austria	1	78	1	72	2	143-144	8.92	Selenia tetralunaria
75	Ennominae	Alsophila aescularia (Denis & Schiffermüller, 1775)	6	Austria	1	79	1	73	1	145	7.15	Alsophila aceraria
76	Ennominae	Alsophila aceraria (Denis & Schiffermüller, 1775)	1	Austria	1	80	1	74	1	146	7.15	Alsophila aescularia
77	Ennominae	Colotois pennaria (Linnaeus, 1761)	6	Austria	1	81	1	75	1	147	9.1	Ennomos autumnaria
78	Ennominae	Chondrosoma fiduciaria Anker, 1854	2	Austria	1	82	1	76	2	148-149	8.43	Pseudopanthera macularia
79	Ennominae	Cabera pusaria (Linnaeus, 1758)	9	Austria	1	83	1	77	1	150	5.55	Cabera exanthemata
80	Ennominae	Cabera leptographa Wehrli, 1936	1	Latvia	1	84	1	78	1	151	7.26	Cabera exanthemata
81	Ennominae	Cabera exanthemata (Scopoli, 1763)	8	Austria	1	85	1	79	1	152	5.55	Cabera pusaria
82	Ennominae	Lomographa bimaculata (Fabricius, 1775)	6	Austria	1	86	1	80	6	153-158	8.27	Dyscia conspersaria
83	Ennominae	Lomographa temerata (Denis & Schiffermüller, 1775)	7	Austria	1	87	1	81	1	159	8.94	Jodis lactearia
84	Ennominae	Theria rupicapraria (Denis & Schiffermüller, 1775)	3	Austria	1	88	1	82	1	160	5.01	Theria primaria
85	Ennominae	Theria primaria (Haworth, 1809)	4	Austria	1	89	1	83	3	161-163	5.01	Theria rupicapraria
86	Ennominae	Gnophos furvata (Denis & Schiffermüller, 1775)	2	Austria	1	90	1	84	1	164	6.41	Gnophos obfuscata
87	Ennominae	Gnophos obfuscata (Denis & Schiffermüller, 1775)	10	Austria	1	91	1	85	9	165-173	6.41	Gnophos furvata
88	Ennominae	Charissa obscurata (Denis & Schiffermüller, 1775)	6	Austria	1	92	1	86	5	174-178	6.14	Charissa pullata
89	Ennominae	Charissa italohelveticus (Rezbanyai-Reser, 1986)	1	Austria	1	93	1	87	1	179	3.12	Charissa pullata
90	Ennominae	Charissa pullata (Denis & Schiffermüller, 1775)	6	Austria	1	94	1	88	3	180-182	3.12	Charissa italohelveticus
91	Ennominae	Charissa variegata (Duponchel, 1830)	15	Austria	1	95	1	89	1	183	6.88	Charissa pullata
92	Ennominae	Charissa ambiguata (Duponchel, 1830)	7	Austria	2	96-97	1	90	1	184	6.13	Charissa pullata
93	Ennominae	Charissa glaucinaria (Hübner, 1799)	7	Austria	1	98	1	91	3	185-187	5.06	Charissa supinaria
94	Ennominae	Charissa supinaria (Mann, 1854)	1	Austria	1	99	1	92	12	188-199	5.06	Charissa glaucinaria
95	Ennominae	Psodos alpinata (Scopoli, 1763)	12	Austria	1	100	1	93	1	200	4.78	Psodos coracina
96	Ennominae	Psodos canaliculata (Hochenwarth, 1785)	6	Austria	1	101	1	94	1	201	7.59	Yezognophos serotinaria
97	Ennominae	Psodos coracina (Esper, 1805)	7	Austria	1	102	1	95	1	202	4.78	Psodos alpinata
98	Ennominae	Psodos noricana Wagner, 1898	7	Austria	1	103	1	96	1	203	5.25	Psodos alpinata
99	Ennominae	Psodos alticolaria Mann, 1853	7	Austria	2	104-105	1	97	1	204	5.43	Psodos noricana
100	Ennominae	Psodos spitzi Rebel, 1906	1	Slovenia	1	106	1	98	1	205	5.59	Psodos noricana
101	Ennominae	Psodos quadrifaria (Sulzer, 1776)	6	Austria	1	107	1	99	2	206-207	6.2	Elophos caelibaria
102	Ennominae	Sciadia tenebraria (Esper, 1806)	10	Austria	2	108-109	2	100-101	2	208-209	0	Sciadia zelleraria
103	Ennominae	Sciadia innuptaria (Herrich-Schäffer, 1852)	4	Austria	1	109	1	100	1	208	0.66	Sciadia zelleraria
104	Ennominae	Sciadia slovenica Leraut, 2008	1	Slovenia	1	110	1	102	1	210	0	Elophos caelibaria
105	Ennominae	Sciadia zelleraria (Freyer, 1836)	8	Austria	2	109, 111	2	100, 103	2	208,211	0	Sciadia tenebraria
106	Ennominae	Elophos caelibaria (Heydenreich 1851)	14	Austria	2	110, 112	1	102	3	210, 212-213	0	Sciadia slovenica
107	Ennominae	Elophos zirbitzensis (Pieszcek, 1902)	2	Austria	1	113	1	104	1	214	4.29	Elophos caelibaria
108	Ennominae	Elophos operaria (Hübner, 1813)	3	Austria	2	114-115	2	105-106	2	215-216	6.24	Elophos caelibaria
109	Ennominae	Yezognophos dilucidaria (Denis & Schiffermüller, 1775)	8	Austria	1	116	1	107	1	217	6.42	Sciadia innuptaria
110	Ennominae	Yezognophos vittaria (Thunberg, 1792)	9	Austria	1	117	1	108	1	218	5.92	Elophos caelibaria
111	Ennominae	Yezognophos serotinaria (Denis & Schiffermüller, 1775)	5	Austria	1	118	1	109	1	219	5.92	Elophos caelibaria
112	Ennominae	Crocota pseudotinctaria Leraut, 1999	1	Switzerland	1	119	1	110	1	220	5.13	Crocota niveata
113	Ennominae	Crocota niveata (Scopoli, 1763)	7	Austria	1	120	1	111	2	221-222	5.13	Crocota pseudotinctaria
114	Ennominae	Synopsia sociaria (Hübner, 1799)	2	Austria	1	121	1	112	2	223-224	6.88	Dyscia raunaria
115	Ennominae	Siona lineata (Scopoli, 1763)	6	Austria	1	122	1	113	1	225	7.22	Deileptenia ribeata
116	Ennominae	Hypoxystis pluviaria (Fabricius, 1787)	7	Austria	1	123	1	114	1	226	7.72	Synopsia sociaria
117	Ennominae	Angerona prunaria (Linnaeus, 1758)	5	Austria	2	124-125	1	115	4	227-230	7.73	Ennomos quercinaria
118	Ennominae	Chariaspilates formosaria (Eversmann, 1837)	1	Liechtenstein	1	126	1	116	1	321	7.73	Synopsia sociaria
119	Ennominae	Aspitates gilvaria (Denis & Schiffermüller, 1775)	3	Austria	1	127	1	117	3	232-234	7.73	Dyscia fagaria
120	Ennominae	Dyscia raunaria (Freyer, 1851)	1	Austria	1	128	1	118	1	235	2.45	Dyscia conspersaria
121	Ennominae	Dyscia conspersaria (Denis & Schiffermüller, 1775)	3	Austria	1	129	1	118	1	236	2.45	Dyscia raunaria
122	Ennominae	Dyscia fagaria (Thunberg, 1784)	4	Austria	1	130	1	119	1	237	7.25	Dyscia conspersaria
123	Ennominae	Perconia strigillaria (Hübner, 1787)	2	Austria	1	131	1	120	1	238	10.34	Psodos alpinata
124	Ennominae	Menophra abruptaria (Thunberg, 1792)	5	Austria	1	132	1	121	2	239-240	8.42	Selenia tetralunaria
125	Ennominae	Cleorodes lichenaria (Hufnagel, 1767)	3	Austria	1	133	1	122	2	241-242	9.44	Sciadia innuptaria
126	Ennominae	Odontopera bidentata (Clerck, 1759)	6	Austria	1	134	1	123	4	243-246	8.7	Ennomos quercinaria
127	Ennominae	Apocheima hispidaria (Denis & Schiffermüller, 1775)	1	Austria	1	135	1	124	1	247	8.07	Deileptenia ribeata
128	Ennominae	Phigalia pilosaria (Denis & Schiffermüller, 1775)	6	Austria	1	136	1	125	1	248	6.88	Parectropis similaria
129	Ennominae	Hypomecis roboraria (Denis & Schiffermüller, 1775)	9	Austria	1	137	1	126	1	249	7.89	Lycia hirtaria
130	Ennominae	Hypomecis punctinalis (Scopoli, 1763)	8	Austria	2	138-139	2	127-128	2	250-251	8.24	Deileptenia ribeata
131	Ennominae	Ematurga atomaria (Linnaeus, 1758)	5	Austria	1	140	1	129	1	252	8.87	Hypomecis punctinalis
132	Ennominae	Lycia hirtaria (Clerck, 1759)	6	Austria	1	141	1	130	1	253	2.82	Lycia pomonaria
133	Ennominae	Lycia isabellae (Harrison, 1914)	1	Austria	1	142	1	130	1	254	1.39	Lycia pomonaria
134	Ennominae	Lycia pomonaria (Hübner, 1790)	1	Finland	1	142	1	130	1	255	1.39	Lycia isabellae
135	Ennominae	Lycia zonaria (Denis & Schiffermüller, 1775)	3	Austria	1	143	1	131	1	256	0	Lycia alpina
136	Ennominae	Lycia alpina (Sulzer, 1776)	5	Austria	1	143	1	131	1	256	0	Lycia zonaria
137	Ennominae	Biston strataria (Hufnagel, 1767)	7	Austria	1	144	1	132	1	257	7.23	Biston betularia
138	Ennominae	Biston betularia (Linnaeus, 1758)	7	Austria	1	145	1	133	1	258	7.23	Biston strataria
139	Ennominae	Erannis defoliaria (Clerck, 1759)	5	Austria	1	146	1	134	1	259	8.41	Deileptenia ribeata
140	Ennominae	Agriopis leucophaearia (Denis & Schiffermüller, 1775)	5	Austria	1	147	1	135	1	260	7.41	Peribatodes rhomboidaria
141	Ennominae	Agriopis bajaria (Denis & Schiffermüller, 1775)	5	Austria	2	148-149	2	136-137	5	261-265	8.94	Peribatodes secundaria
142	Ennominae	Agriopis aurantiaria (Hübner, 1799)	7	Austria	1	150	1	138	1	266	7.98	Parectropis similaria
143	Ennominae	Agriopis marginaria (Fabricius, 1777)	6	Austria	1	151	1	139	1	267	6.49	Peribatodes secundaria
144	Ennominae	Paradarisa consonaria (Hübner, 1799)	7	Austria	1	152	1	140	1	268	9.14	Agriopis leucophaearia
145	Ennominae	Fagivorina arenaria (Hufnagel, 1767)	5	Austria	1	153	1	141	2	269-270	8.07	Lycia pomonaria
146	Ennominae	Selidosema brunnearia (de Villers, 1789)	1	Italy	1	154	1	142	1	271	1.39	Selidosema plumaria
147	Ennominae	Selidosema plumaria (Denis & Schiffermüller, 1775)	3	Austria	1	155	1	142	1	272	1.39	Selidosema brunnearia
148	Ennominae	Peribatodes rhomboidaria (Denis & Schiffermüller, 1775)	8	Austria	2	156-157	1	143	1	273	4.91	Selidosema brunnearia
149	Ennominae	Peribatodes secundaria (Denis & Schiffermüller, 1775)	6	Austria	1	158	1	144	2	274-275	6.49	Agriopis marginaria
150	Ennominae	Alcis repandata (Linnaeus, 1758)	8	Austria	2	159-160	2	145-146	3	276-278	4.78	Alcis bastelbergeri
151	Ennominae	Alcis deversata (Staudinger, 1892)	5	Austria	1	161	1	147	1	279	4.78	Alcis repandata
152	Ennominae	Alcis jubata (Thunberg, 1788)	5	Austria	1	162	1	148	2	280-281	11.14	Peribatodes rhomboidaria
153	Ennominae	Deileptenia ribeata (Clerck, 1759)	6	Austria	1	163	1	149	1	282	6.71	Dyscia raunaria
154	Ennominae	Parectropis similaria (Hufnagel, 1767)	9	Austria	2	164-165	1	150	1	283	6.21	Arichanna melanaria
155	Ennominae	Aethalura punctulata (Denis & Schiffermüller, 1775)	5	Austria	1	166	1	151	1	284	7.91	Tephronia lepraria
156	Ennominae	Ascotis selenaria (Denis & Schiffermüller, 1775)	3	Austria	1	167	1	152	3	285-287	9.96	Siona lineata
157	Ennominae	Cleora cinctaria (Denis & Schiffermüller, 1775)	6	Austria	1	168	1	153	1	288	9.24	Lithostege farinata
158	Ennominae	Ectropis crepuscularia (Denis & Schiffermüller, 1775)	7	Austria	2	169-170	2	154-155	7	289-295	8.07	Deileptenia ribeata
159	Ennominae	Arichanna melanaria (Linnaeus, 1758)	3	Austria	1	171	1	156	2	296-297	5.41	Bupalus piniaria
160	Ennominae	Bupalus piniaria (Linnaeus, 1758)	7	Austria	1	172	1	157	1	298	5.41	Arichanna melanaria
161	Ennominae	Tephronia sepiaria (Hufnagel, 1767)	4	Austria	2	173-174	2	158-159	3	299-301	3.93	Tephronia lepraria
162	Ennominae	Tephronia lepraria Rebel, 1909	1	Greece	1	175	1	160	1	302	3.93	Tephronia sepiaria
163	Sterrhinae	Idaea serpentata (Hufnagel, 1767)	6	Austria	1	176	1	161	4	303-306	7.52	Idaea ochrata
164	Sterrhinae	Idaea aureolaria (Denis & Schiffermüller, 1775)	4	Austria	1	177	1	162	1	307	5.6	Idaea ochrata
165	Sterrhinae	Idaea flaveolaria (Hübner, 1809)	3	Austria	1	178	1	163	2	308-309	5.56	Idaea ochrata
166	Sterrhinae	Idaea muricata (Hufnagel, 1767)	4	Austria	1	179	1	164	2	310-311	5.39	Idaea sylvestraria
167	Sterrhinae	Idaea rufaria (Hübner, 1799)	3	Austria	1	180	1	165	1	312	5.45	Idaea ochrata
168	Sterrhinae	Idaea sericeata (Hübner, 1813)	1	Austria	1	181	1	166	1	313	4.92	Idaea humiliata
169	Sterrhinae	Idaea ochrata (Scopoli, 1763)	4	Austria	1	182	1	167	4	314-317	5.45	Idaea rufaria
170	Sterrhinae	Idaea rusticata (Denis & Schiffermüller, 1775)	8	Austria	1	183	1	168	6	318-323	4.25	Idaea humiliata
171	Sterrhinae	Idaea filicata (Hübner, 1799)	1	France	1	184	1	169	1	324	4.9	Idaea humiliata
172	Sterrhinae	Idaea laevigata (Scopoli, 1763)	1	Austria	1	185	1	170	1	325	5.06	Idaea inquinata
173	Sterrhinae	Idaea typicata (Guenée, 1858)	1	Italy	1	186	1	171	1	326	5.49	Idaea humiliata
174	Sterrhinae	Idaea moniliata (Denis & Schiffermüller, 1775)	4	Austria	1	187	1	172	4	327-330	6.38	Idaea muricata
175	Sterrhinae	Idaea obsoletaria (Rambur, 1833)	2	Austria	1	188	1	173	1	331	6.64	Idaea aureolaria
176	Sterrhinae	Idaea inquinata (Scopoli, 1763)	4	Austria	1	189	1	174	3	332-334	5.06	Idaea laevigata
177	Sterrhinae	Idaea dilutaria (Hübner, 1799)	9	Austria	1	190	1	175	3	335-337	3.39	Idaea humiliata
178	Sterrhinae	Idaea fuscovenosa (Goeze, 1781)	4	Austria	2	191-192	1	176	2	338-339	3.63	Idaea humiliata
179	Sterrhinae	Idaea humiliata (Hufnagel, 1767)	7	Austria	2	193-194	2	177-178	4	340-343	3.39	Idaea dilutaria
180	Sterrhinae	Idaea seriata (Schrank, 1802)	10	Austria	2	195-196	2	179-180	2	344-345	6.32	Idaea humiliata
181	Sterrhinae	Idaea subsericeata (Haworth, 1809)	3	Austria	1	197	1	181	2	346-347	7.68	Idaea obsoletaria
182	Sterrhinae	Idaea pallidata (Denis & Schiffermüller, 1775)	2	Austria	1	198	1	182	1	348	6.82	Idaea ochrata
183	Sterrhinae	Idaea sylvestraria (Hübner, 1799)	5	Austria	1	199	1	183	1	349	5.39	Idaea muricata
184	Sterrhinae	Idaea dimidiata (Hufnagel, 1767)	12	Austria	1	200	1	184	1	350	9.47	Idaea obsoletaria
185	Sterrhinae	Idaea trigeminata (Haworth, 1809)	4	Austria	1	201	1	185	1	351	9.92	Idaea dilutaria
186	Sterrhinae	Idaea biselata (Hufnagel, 1767)	22	Austria	1	202	1	186	7	352-358	9.99	Idaea filicata
187	Sterrhinae	Idaea contiguaria (Hübner, 1799)	5	Austria	1	203	1	187	1	359	7.56	Idaea straminata
188	Sterrhinae	Idaea ostrinaria (Hübner, 1813)	1	France	1	204	1	188	1	360	6.72	Idaea straminata
189	Sterrhinae	Idaea nitidata (Herrich-Schäffer, 1861)	3	Austria	1	205	1	189	2	361-362	6.12	Idaea ochrata
190	Sterrhinae	Idaea emarginata (Linnaeus, 1758)	1	Germany	1	206	1	190	1	363	6.08	Idaea deversaria
191	Sterrhinae	Idaea rubraria (Staudinger, 1901)	1	Austria	1	207	1	191	1	364	5.17	Idaea deversaria
192	Sterrhinae	Idaea aversata (Linnaeus, 1758)	9	Austria	1	208	1	192	1	365	4.31	Idaea deversaria
193	Sterrhinae	Idaea degeneraria (Hübner, 1799)	3	Austria	1	209	1	193	1	366	5.31	Idaea deversaria
194	Sterrhinae	Idaea straminata (Borkhausen, 1794)	5	Austria	1	210	1	194	1	367	4.76	Idaea aversata
195	Sterrhinae	Idaea deversaria (Herrich-Schäffer, 1847)	3	Austria	1	211	2	195-196	2	368-369	4.31	Idaea aversata
196	Sterrhinae	Scopula immorata (Linnaeus, 1758)	7	Austria	1	212	1	197	1	370	7.59	Scopula caricaria
197	Sterrhinae	Scopula corrivalaria (Kretschmar, 1862)	1	Germany	1	213	1	198	1	371	9.79	Idaea ochrata
198	Sterrhinae	Scopula caricaria (Reutti, 1853)	3	Austria	1	214	1	199	1	372	7.56	Scopula emutaria
199	Sterrhinae	Scopula nemoraria (Hübner, 1799)	1	Latvia	1	215	1	200	1	373	8.14	Scopula caricaria
200	Sterrhinae	Scopula umbelaria (Hübner, 1813)	7	Austria	1	216	1	201	1	374	5.57	Scopula nigropunctata
201	Sterrhinae	Scopula nigropunctata (Hufnagel, 1767)	7	Austria	1	217	1	202	6	375-380	5.57	Scopula umbelaria
202	Sterrhinae	Scopula virgulata (Denis & Schiffermüller, 1775)	7	Austria	1	218	1	203	1	381	7.89	Scopula flaccidaria
203	Sterrhinae	Scopula ornata (Scopoli, 1763)	7	Austria	1	219	1	204	1	382	8.65	Scopula incanata
204	Sterrhinae	Scopula decorata (Denis & Schiffermüller, 1775)	2	Austria	1	220	1	205	1	383	8.58	Scopula incanata
205	Sterrhinae	Scopula rubiginata (Hufnagel, 1767)	5	Austria	1	221	1	206	1	384	7.72	Scopula emutaria
206	Sterrhinae	Scopula incanata (Linnaeus, 1758)	7	Austria	2	222-223	1	207	2	385-386	4.11	Scopula marginepunctata
207	Sterrhinae	Scopula marginepunctata (Goeze, 1781)	8	Austria	2	224-225	1	208	2	387-388	4.11	Scopula incanata
208	Sterrhinae	Scopula immutata (Linnaeus, 1758)	8	Austria	1	226	1	209	1	389	5.38	Scopula subpunctaria
209	Sterrhinae	Scopula ternata (Schrank, 1802)	6	Austria	1	227	1	210	1	390	6.89	Scopula subpunctaria
210	Sterrhinae	Scopula floslactata (Haworth, 1809)	5	Austria	1	228	1	211	1	391	5.74	Scopula subpunctaria
211	Sterrhinae	Scopula subpunctaria (Herrich-Schäffer, 1847)	7	Austria	1	229	1	212	1	392	5.17	Scopula flaccidaria
212	Sterrhinae	Scopula flaccidaria (Zeller, 1852)	3	Austria	1	230	1	213	2	393-394	5.17	Scopula subpunctaria
213	Sterrhinae	Scopula emutaria (Hübner, 1809)	1	Germany	1	231	1	214	1	395	6.05	Scopula floslactata
214	Sterrhinae	Scopula confinaria (Herrich-Schäffer, 1847)	2	Austria	1	232	1	215	2	396-397	6.44	Scopula flaccidaria
215	Sterrhinae	Rhodostrophia vibicaria (Clerck, 1759)	6	Austria	1	233	1	216	1	398	8.75	Plagodis pulveraria
216	Sterrhinae	Timandra comae Schmidt, 1931	9	Austria	1	234	1	217	1	399	10.52	Rhodometra sacraria
217	Sterrhinae	Cyclophora pendularia (Clerck, 1759)	1	Austria	1	235	1	218	1	400	2.49	Cyclophora ruficiliaria
218	Sterrhinae	Cyclophora albipunctata (Hufnagel, 1767)	5	Austria	1	236	1	219	1	401	2.49	Cyclophora ruficiliaria
219	Sterrhinae	Cyclophora albiocellaria (Hübner, 1789)	1	Austria	1	237	1	220	1	402	3.18	Cyclophora ruficiliaria
220	Sterrhinae	Cyclophora annularia (Fabricius, 1775)	15	Austria	1	238	1	221	1	403	2.84	Cyclophora ruficiliaria
221	Sterrhinae	Cyclophora puppillaria (Hübner, 1799)	1	Italy	1	239	1	222	1	404	3.25	Cyclophora albipunctata
222	Sterrhinae	Cyclophora quercimontaria (Bastelberger, 1897)	1	Austria	1	240	1	223	1	405	0	Cyclophora punctaria
223	Sterrhinae	Cyclophora ruficiliaria (Herrich-Schäffer, 1855)	6	Austria	1	241	1	224	1	406	2.49	Cyclophora albipunctata
224	Sterrhinae	Cyclophora porata (Linnaeus, 1767)	2	Austria	1	242	1	225	1	407	3.68	Cyclophora ruficiliaria
225	Sterrhinae	Cyclophora suppunctaria (Zeller, 1847)	1	Italy	1	240	1	223	1	405	0.15	Cyclophora punctaria
226	Sterrhinae	Cyclophora punctaria (Linnaeus, 1758)	8	Austria	1	240	1	223	1	405	0	Cyclophora quercimontaria
227	Sterrhinae	Cyclophora linearia (Hübner, 1799)	9	Austria	1	243	1	226	7	408-414	2.67	Cyclophora ruficiliaria
228	Sterrhinae	Rhodometra sacraria (Linnaeus, 1767)	3	Austria	1	244	1	227	1	415	8.08	Elophos caelibaria
229	Larentiinae	Lythria plumularia (Freyer, 1831)	4	Austria	1	245	1	228	3	416-418	7.69	Lythria purpuraria
230	Larentiinae	Lythria purpuraria (Linnaeus, 1758)	2	Austria	1	246	1	229	2	419-420	7.69	Lythria plumularia
231	Larentiinae	Lythria cruentaria (Hufnagel, 1767)	2	Austria	1	247	1	230	1	421	8.96	Lythria plumularia
232	Larentiinae	Schistostege decussata (Denis & Schiffermüller, 1775)	1	Austria	1	248	1	231	1	422	8.64	Lithostege farinata
233	Larentiinae	Odezia atrata (Linnaeus, 1758)	4	Austria	2	249-250	1	232	2	423-424	6.87	Lithostege farinata
234	Larentiinae	Carsia sororiata (Hübner, 1813)	7	Austria	1	251	1	233	1	425	10.33	Lithostege griseata
235	Larentiinae	Aplocera plagiata (Linnaeus, 1758)	7	Austria	1	252	1	234	1	426	8.41	Aplocera efformata
236	Larentiinae	Aplocera efformata (Guenée, 1858)	2	Austria	1	253	1	235	1	427	8.28	Aplocera simpliciata
237	Larentiinae	Aplocera praeformata (Hübner, 1826)	11	Austria	1	254	1	236	3	428-430	7.95	Aplocera simpliciata
238	Larentiinae	Aplocera simpliciata (Treitschke, 1835)	1	Austria	1	255	1	237	1	431	7.95	Aplocera praeformata
239	Larentiinae	Chesias legatella (Denis & Schiffermüller, 1775)	2	Austria	1	256	1	238	2	432-433	9.19	Chesias rufata
240	Larentiinae	Chesias rufata (Fabricius, 1775)	1	Austria	1	257	1	239	1	434	9.19	Chesias legatella
241	Larentiinae	Lithostege farinata (Hufnagel, 1767)	2	Austria	1	258	1	240	1	435	3.42	Lithostege griseata
242	Larentiinae	Lithostege griseata (Denis & Schiffermüller, 1775)	2	Austria	1	259	1	240	2	436-437	3.42	Lithostege farinata
243	Larentiinae	Epilobophora sabinata (Geyer, 1831)	7	Austria	1	260	1	241	7	438-444	10.47	Chloroclystis v-ata
244	Larentiinae	Lobophora halterata (Hufnagel, 1767)	8	Austria	1	261	1	242	1	445	6.4	Pterapherapteryx sexalata
245	Larentiinae	Pterapherapteryx sexalata (Retzius, 1783)	6	Austria	1	262	1	243	1	446	6.4	Lobophora halterata
246	Larentiinae	Nothocasis sertata (Hübner, 1817)	4	Austria	1	263	1	244	1	447	10.96	Epilobophora sabinata
247	Larentiinae	Acasis viretata (Hübner, 1799)	5	Austria	1	264	1	245	1	448	4.17	Acasis appensata
248	Larentiinae	Acasis appensata (Eversmann, 1842)	6	Austria	1	265	1	246	1	449	4.17	Acasis viretata
249	Larentiinae	Trichopteryx polycommata (Denis & Schiffermüller, 1775)	6	Austria	1	266	1	247	1	450	7.43	Trichopteryx carpinata
250	Larentiinae	Trichopteryx carpinata (Borkhausen, 1794)	5	Austria	1	267	1	248	1	451	7.43	Trichopteryx polycommata
251	Larentiinae	Anticollix sparsata (Treitschke, 1828)	3	Austria	1	268	1	249	1	452	9.82	Colostygia laetaria
252	Larentiinae	Minoa murinata (Scopoli, 1763)	4	Austria	1	269	1	250	2	453-454	8.76	Chloroclystis v-ata
253	Larentiinae	Asthena albulata (Hufnagel, 1767)	6	Austria	1	270	1	251	1	455	8.18	Euphyia unangulata
254	Larentiinae	Asthena anseraria (Herrich-Schäffer, 1855)	4	Austria	1	271	1	252	3	456-458	8.58	Eupithecia pernotata
255	Larentiinae	Euchoeca nebulata (Scopoli, 1763)	8	Austria	1	272	1	253	7	459-465	7.73	Hydrelia flammeolaria
256	Larentiinae	Hydrelia sylvata (Denis & Schiffermüller, 1775)	7	Austria	1	273	1	254	1	466	7.24	Venusia blomeri
257	Larentiinae	Hydrelia flammeolaria (Hufnagel, 1767)	7	Austria	2	274-275	1	255	5	467-471	7.73	Euchoeca nebulata
258	Larentiinae	Venusia cambrica Curtis, 1839	7	Austria	1	276	1	256	2	472-473	8.68	Venusia blomeri
259	Larentiinae	Venusia blomeri (Curtis, 1832)	7	Austria	1	277	1	257	1	474	7.24	Hydrelia sylvata
260	Larentiinae	Scotopteryx coarctaria (Denis & Schiffermüller, 1775)	3	Austria	1	278	1	258	1	475	9.4	Xanthorhoe biriviata
261	Larentiinae	Scotopteryx vicinaria (Duponchel, 1830)	2	Austria	1	279	1	259	1	476	8.76	Catarhoe rubidata
262	Larentiinae	Scotopteryx mucronata (Scopoli, 1763)	3	Austria	1	280	1	260	3	477-479	2.66	Scotopteryx luridata
263	Larentiinae	Scotopteryx luridata (Hufnagel, 1767)	4	Austria	1	281	1	260	1	480	2.66	Scotopteryx mucronata
264	Larentiinae	Scotopteryx ignorata Huemer & Hausmann, 1998	4	Austria	1	282	1	261	3	481-483	6.41	Scotopteryx luridata
265	Larentiinae	Scotopteryx bipunctaria (Denis & Schiffermüller, 1775)	7	Austria	1	283	1	262	1	484	11.31	Scotopteryx moeniata
266	Larentiinae	Scotopteryx octodurensis (Favre, 1903)	1	France	1	284	1	263	1	485	11.27	Xanthorhoe designata
267	Larentiinae	Scotopteryx moeniata (Scopoli, 1763)	3	Austria	1	285	1	264	1	486	7.44	Xanthorhoe designata
268	Larentiinae	Scotopteryx chenopodiata (Linnaeus, 1758)	6	Austria	1	286	1	265	1	487	13.15	Scotopteryx bipunctaria
269	Larentiinae	Phibalapteryx virgata (Hufnagel, 1767)	2	Austria	1	287	1	266	1	488	9.45	Orthonama obstipata
270	Larentiinae	Cataclysme riguata (Hübner, 1813)	4	Austria	1	288	1	267	1	489	9.62	Xanthorhoe fluctuata
271	Larentiinae	Orthonama vittata (Borkhausen, 1794)	3	Austria	1	289	1	268	3	490-492	7.74	Xanthorhoe montanata
272	Larentiinae	Orthonama obstipata (Fabricius, 1794)	5	Austria	1	290	1	269	2	493-494	7.77	Orthonama vittata
273	Larentiinae	Xanthorhoe decoloraria (Esper, 1806)	7	Austria	1	291	1	270	4	495-498	5.58	Xanthorhoe montanata
274	Larentiinae	Xanthorhoe fluctuata (Linnaeus, 1758)	7	Austria	1	292	1	271	1	499	4.59	Xanthorhoe designata
275	Larentiinae	Xanthorhoe incursata (Hübner, 1813)	3	Austria	1	293	1	272	1	500	6.25	Xanthorhoe montanata
276	Larentiinae	Xanthorhoe biriviata (Borkhausen, 1794)	7	Austria	1	294	1	273	1	501	7.07	Xanthorhoe incursata
277	Larentiinae	Xanthorhoe spadicearia (Denis & Schiffermüller, 1775)	8	Austria	2	295-296	1	274	2	502-503	5.76	Xanthorhoe ferrugata
278	Larentiinae	Xanthorhoe ferrugata (Clerck, 1759)	8	Austria	1	297	1	275	4	504-507	5.76	Xanthorhoe spadicearia
279	Larentiinae	Xanthorhoe designata (Hufnagel, 1767)	6	Austria	2	298	1	276	2	508-509	4.59	Xanthorhoe fluctuata
280	Larentiinae	Xanthorhoe montanata (Denis & Schiffermüller, 1775)	10	Austria	1	299	1	277	9	510-518	5.58	Xanthorhoe decoloraria
281	Larentiinae	Xanthorhoe quadrifasiata (Clerck, 1759)	6	Austria	1	300	1	278	2	519-520	6.68	Camptogramma scripturata
282	Larentiinae	Catarhoe cuculata (Hufnagel, 1767)	12	Austria	1	301	1	279	1	521	7.73	Catarhoe rubidata
283	Larentiinae	Catarhoe rubidata (Denis & Schiffermüller, 1775)	5	Austria	1	302	1	280	1	522	6.05	Euphyia unangulata
284	Larentiinae	Costaconvexa polygrammata (Borkhausen, 1794)	3	Austria	1	303	1	281	3	523-525	9.09	Colostygia turbata
285	Larentiinae	Camptogramma bilineata (Linnaeus, 1758)	9	Austria	1	304	1	282	1	526	6.73	Xanthorhoe decoloraria
286	Larentiinae	Camptogramma scripturata (Hübner, 1799)	5	Austria	1	305	1	283	1	527	6.68	Xanthorhoe quadrifasiata
287	Larentiinae	Epirrhoe tristata (Linnaeus, 1758)	9	Austria	1	306	1	284	4	528-531	6.41	Epirrhoe rivata
288	Larentiinae	Epirrhoe pupillata (Thunberg, 1788)	3	Finland	1	307	1	285	1	532	6.07	Epirrhoe alternata
289	Larentiinae	Epirrhoe alternata (Müller, 1764)	9	Austria	1	308	1	286	2	533-534	3.14	Epirrhoe rivata
290	Larentiinae	Epirrhoe rivata (Hübner, 1813)	1	Austria	1	309	1	286	2	535-536	3.14	Epirrhoe alternata
291	Larentiinae	Epirrhoe hastulata (Hübner, 1790)	2	Austria	1	310	1	287	2	537-538	7.75	Epirrhoe alternata
292	Larentiinae	Epirrhoe molluginata (Hübner, 1813)	11	Austria	1	311	1	288	9	539-547	7.04	Epirrhoe alternata
293	Larentiinae	Epirrhoe galiata (Denis & Schiffermüller, 1775)	9	Austria	2	312-313	1	289	3	548-550	6.57	Epirrhoe alternata
294	Larentiinae	Euphyia biangulata (Haworth, 1809)	5	Austria	1	314	1	290	1	551	5.09	Euphyia unangulata
295	Larentiinae	Euphyia unangulata (Haworth, 1809)	3	Austria	1	315	1	291	1	552	4.91	Euphyia adumbraria
296	Larentiinae	Euphyia adumbraria (Herrich-Schäffer, 1852)	3	Austria	1	316	1	292	1	553	4.91	Euphyia unangulata
297	Larentiinae	Euphyia frustata (Treitschke, 1828)	4	Austria	1	317	1	293	1	554	4.26	Euphyia mesembrina
298	Larentiinae	Euphyia mesembrina (Rebel, 1927)	2	Austria	1	318	1	294	1	555	4.26	Euphyia frustata
299	Larentiinae	Earophila badiata (Denis & Schiffermüller, 1775)	6	Austria	1	319	1	295	1	556	11.02	Coenotephria tophaceata
300	Larentiinae	Anticlea derivata (Denis & Schiffermüller, 1775)	5	Austria	1	320	1	296	4	557-560	8.58	Catarhoe rubidata
301	Larentiinae	Mesoleuca albicillata (Linnaeus, 1758)	8	Austria	1	321	1	297	3	561-563	10.04	Entephria caesiata
302	Larentiinae	Larentia clavaria (Haworth, 1809)	1	Germany	1	322	1	298	1	564	8.76	Euphyia unangulata
303	Larentiinae	Entephria nobiliaria (Herrich-Schäffer, 1852)	14	Austria	1	323	1	299	9	565-573	2.35	Entephria flavata
304	Larentiinae	Entephria flavata (Osthelder, 1929)	17	Austria	1	324	1	299	1	574	2.35	Entephria nobiliaria
305	Larentiinae	Entephria cyanata (Hübner, 1809)	7	Austria	1	325	1	300	1	575	5.76	Entephria flavicinctata
306	Larentiinae	Entephria flavicinctata (Hübner, 1813)	8	Austria	1	326	1	301	1	576	4.59	Entephria nobiliaria
307	Larentiinae	Entephria infidaria (de la Harpe, 1853)	4	Austria	1	327	1	302	1	577	5.77	Entephria flavata
308	Larentiinae	Entephria caesiata (Denis & Schiffermüller, 1775)	10	Austria	1	328	1	303	5	578-582	5.43	Entephria nobiliaria
309	Larentiinae	Spargania luctuata (Denis & Schiffermüller, 1775)	6	Austria	1	329	1	304	3	583-585	9.3	Larentia clavaria
310	Larentiinae	Pelurga comitata (Linnaeus, 1758)	2	Austria	1	330	1	305	1	586	8.92	Xanthorhoe designata
311	Larentiinae	Hydriomena furcata (Thunberg, 1784)	6	Austria	1	331	1	306	1	587	8.08	Hydriomena ruberata
312	Larentiinae	Hydriomena impluviata (Denis & Schiffermüller, 1775)	8	Austria	1	332	1	307	1	588	5.6	Hydriomena ruberata
313	Larentiinae	Hydriomena ruberata (Freyer, 1831)	6	Austria	1	333	1	308	1	589	5.6	Hydriomena impluviata
314	Larentiinae	Pennithera firmata (Hübner, 1822)	6	Austria	1	334	1	309	3	590-592	8.04	Eupithecia distinctaria
315	Larentiinae	Thera cognata (Thunberg, 1792)	9	Austria	1	335	1	310	3	593-595	6.96	Thera cembrae
316	Larentiinae	Thera variata (Denis & Schiffermüller, 1775)	9	Austria	1	336	1	311	5	596-600	1.08	Thera britannica
317	Larentiinae	Thera britannica (Turner, 1925)	9	Austria	1	336	1	311	4	601-604	1.08	Thera variata
318	Larentiinae	Thera vetustata (Denis & Schiffermüller, 1775)	7	Austria	1	336	1	311	1	605	2.03	Thera britannica
319	Larentiinae	Thera cembrae (Kitt, 1912)	20	Austria	1	337	1	312	3	606-608	0	Thera obeliscata
320	Larentiinae	Thera obeliscata (Hübner, 1787)	10	Austria	1	337	1	312	8	607-614	0	Thera cembrae
321	Larentiinae	Thera juniperata (Linnaeus, 1758)	9	Austria	1	338	1	313	2	615-616	9.18	Thera cembrae
322	Larentiinae	Plemyria rubiginata (Denis & Schiffermüller, 1775)	5	Austria	1	339	1	314	1	617	7.57	Chloroclysta siterata
323	Larentiinae	Cidaria fulvata (Forster, 1771)	2	Austria	1	340	1	315	2	618-619	9.96	Plemyria rubiginata
324	Larentiinae	Electrophaes corylata (Thunberg, 1792)	5	Austria	2	341-342	2	316-317	2	620-621	9.11	Thera cembrae
325	Larentiinae	Cosmorhoe ocellata (Linnaeus, 1758)	8	Austria	1	343	1	318	1	622	7.86	Catarhoe rubidata
326	Larentiinae	Eustroma reticulata (Denis & Schiffermüller, 1775)	5	Austria	1	344	1	319	1	623	8.43	Xanthorhoe fluctuata
327	Larentiinae	Eulithis prunata (Linnaeus, 1758)	5	Austria	1	345	1	320	2	624-625	5.64	Eulithis populata
328	Larentiinae	Eulithis testata (Linnaeus, 1761)	3	Austria	1	346	1	321	1	626	5.27	Eulithis populata
329	Larentiinae	Eulithis populata (Linnaeus, 1758)	6	Austria	2	347-348	1	322	2	627-628	5.27	Eulithis testata
330	Larentiinae	Eulithis mellinata (Fabricius, 1787)	3	Austria	1	349	1	323	1	629	5.81	Eulithis populata
331	Larentiinae	Gandaritis pyraliata (Denis & Schiffermüller, 1775)	5	Austria	1	350	1	324	2	630-631	7.76	Euphyia unangulata
332	Larentiinae	Ecliptopera capitata (Herrich-Schäffer, 1839)	5	Austria	1	351	1	325	3	632-634	9.18	Ecliptopera silaceata
333	Larentiinae	Ecliptopera silaceata (Denis & Schiffermüller, 1775)	9	Austria	1	352	1	326	1	635	8.93	Euphyia unangulata
334	Larentiinae	Chloroclysta siterata (Hufnagel, 1767)	7	Austria	1	353	1	327	3	636-638	1.44	Chloroclysta miata
335	Larentiinae	Chloroclysta miata (Linnaeus, 1758)	7	Austria	1	353	1	327	2	639-640	1.44	Chloroclysta siterata
336	Larentiinae	Dysstroma citrata (Linnaeus, 1761)	5	Austria	1	354	1	328	1	641	7.28	Dysstroma truncata
337	Larentiinae	Dysstroma truncata (Hufnagel, 1767)	13	Austria	1	355	1	329	2	642-643	7.28	Dysstroma citrata
338	Larentiinae	Colostygia aptata (Hübner, 1813)	12	Austria	1	356	1	330	3	644-646	6.91	Colostygia kollariaria
339	Larentiinae	Colostygia olivata (Denis & Schiffermüller, 1775)	5	Austria	1	357	1	331	1	647	6.01	Colostygia aqueata
340	Larentiinae	Colostygia pectinataria (Knoch, 1781)	7	Austria	1	358	1	332	2	648-649	8.24	Colostygia turbata
341	Larentiinae	Colostygia aqueata (Hübner, 1813)	9	Austria	1	359	1	333	2	650-651	6.01	Colostygia olivata
342	Larentiinae	Colostygia turbata (Hübner, 1799)	12	Austria	1	360	1	334	1	652	4.43	Colostygia tempestaria
343	Larentiinae	Colostygia kollariaria (Herrich-Schäffer, 1848)	10	Austria	1	361	1	335	1	653	3.14	Colostygia austriacaria
344	Larentiinae	Colostygia laetaria (de La Harpe, 1853)	1	Austria	1	362	1	336	1	654	5.55	Colostygia puengeleri
345	Larentiinae	Colostygia puengeleri (Stertz, 1902)	5	Austria	1	363	1	337	3	655-657	4.62	Colostygia kollariaria
346	Larentiinae	Colostygia austriacaria (Herrich-Schäffer, 1852)	8	Austria	1	364	1	335	1	658	3.14	Colostygia kollariaria
347	Larentiinae	Colostygia tempestaria (Herrich-Schäffer, 1856)	2	Austria	1	365	1	338	1	659	4.28	Colostygia kollariaria
348	Larentiinae	Coenotephria salicata (Denis & Schiffermüller, 1775)	16	Austria	2	366-367	2	339-340	9	660-668	5.59	Coenotephria ablutaria
349	Larentiinae	Coenotephria ablutaria (Boisduval, 1840)	1	Italy	1	368	1	341	1	669	5.59	Coenotephria salicata
350	Larentiinae	Coenotephria tophaceata (Denis & Schiffermüller, 1775)	8	Austria	1	369	1	342	1	670	7.31	Coenotephria salicata
351	Larentiinae	Nebula nebulata (Treitschke, 1828)	9	Austria	1	370	1	343	4	671-674	9.18	Nebula achromaria
352	Larentiinae	Nebula achromaria (de la Harpe, 1853)	5	Austria	1	371	1	344	1	675	9.18	Nebula nebulata
353	Larentiinae	Lampropteryx suffumata (Denis & Schiffermüller, 1775)	5	Austria	1	372	1	345	1	676	5.09	Lampropteryx otregiata
354	Larentiinae	Lampropteryx otregiata (Metcalfe, 1917)	2	Austria	1	373	1	346	2	677-678	5.09	Lampropteryx suffumata
355	Larentiinae	Operophtera fagata (Scharfenberg, 1805)	5	Austria	1	374	1	347	2	679-380	7.29	Operophtera brumata
356	Larentiinae	Operophtera brumata (Linnaeus, 1758)	12	Austria	1	375	1	348	10	681-690	7.29	Operophtera fagata
357	Larentiinae	Epirrita dilutata (Denis & Schiffermüller, 1775)	1	Austria	1	376	1	349	1	691	3.63	Epirrita christyi
358	Larentiinae	Epirrita christyi (Allen, 1906)	8	Austria	1	377	1	349	3	692-694	3.63	Epirrita dilutata
359	Larentiinae	Epirrita autumnata (Borkhausen, 1794)	10	Austria	2	378-379	1	350	2	695-696	7.98	Epirrita christyi
360	Larentiinae	Baptria tibiale (Esper, 1791)	3	Austria	1	380	1	351	2	697-698	9.14	Xanthorhoe designata
361	Larentiinae	Rheumaptera hastata (Linnaeus, 1758)	22	Austria	1	381	1	352	1	699	1.39	Rheumaptera subhastata
362	Larentiinae	Rheumaptera subhastata (Nolcken, 1870)	5	Austria	2	381-382	2	352-353	4	700-703	1.39	Rheumaptera hastata
363	Larentiinae	Hydria undulata (Linnaeus, 1758)	5	Austria	1	383	1	354	4	704-707	5.98	Rheumaptera hastata
364	Larentiinae	Hydria cervinalis (Scopoli, 1763)	6	Austria	1	384	1	355	1	708	6.44	Hydria undulata
365	Larentiinae	Philereme vetulata (Denis & Schiffermüller, 1775)	6	Austria	1	385	1	356	1	709	9.72	Philereme transversata
366	Larentiinae	Philereme transversata (Hufnagel, 1767)	7	Austria	1	386	1	357	1	710	9.72	Philereme vetulata
367	Larentiinae	Triphosa sabaudiata (Duponchel, 1831)	5	Austria	1	387	1	358	1	711	6.57	Triphosa dubitata
368	Larentiinae	Triphosa dubitata (Linnaeus, 1758)	6	Austria	1	388	1	359	1	712	6.57	Triphosa sabaudiata
369	Larentiinae	Pareulype berberata (Denis & Schiffermüller, 1775)	6	Austria	1	389	1	360	1	713	10.78	Xanthorhoe decoloraria
370	Larentiinae	Coenocalpe lapidata (Hübner, 1809)	1	Austria	1	390	1	361	1	714	12.19	Chloroclystis v-ata
371	Larentiinae	Horisme vitalbata (Denis & Schiffermüller, 1775)	6	Austria	1	391	1	362	1	715	7.83	Horisme calligraphata
372	Larentiinae	Horisme corticata (Treitschke, 1835)	4	Austria	1	392	1	363	4	716-719	8.41	Horisme calligraphata
373	Larentiinae	Horisme tersata (Denis & Schiffermüller, 1775)	19	Austria	2	393-394	1	364	5	720-724	2.98	Horisme radicaria
374	Larentiinae	Horisme radicaria (de la Harpe, 1855)	2	Austria	1	395	1	364	2	725-726	2.98	Horisme tersata
375	Larentiinae	Horisme aemulata (Hübner, 1813)	8	Austria	1	396	1	365	6	727-732	9.01	Horisme calligraphata
376	Larentiinae	Horisme calligraphata (Herrich-Schäffer, 1838)	5	Austria	1	397	1	366	1	733	7.43	Horisme aquata
377	Larentiinae	Horisme aquata (Hübner, 1813)	1	Germany	1	398	1	367	1	734	7.43	Horisme calligraphata
378	Larentiinae	Melanthia procellata (Denis & Schiffermüller, 1775)	10	Austria	1	399	1	368	6	735-740	9.45	Xanthorhoe designata
379	Larentiinae	Melanthia alaudaria (Freyer, 1846)	4	Austria	1	400	1	369	2	741-742	8.94	Catarhoe rubidata
380	Larentiinae	Mesotype didymata (Linnaeus, 1758)	3	Austria	1	401	1	370	1	743	9.82	Perizoma minorata
381	Larentiinae	Mesotype parallelolineata (Retzius, 1783)	4	Austria	1	402	1	371	1	744	10.18	Perizoma affinitata
382	Larentiinae	Mesotype verberata (Scopoli, 1763)	5	Austria	1	403	1	372	1	745	9.67	Perizoma minorata
383	Larentiinae	Perizoma affinitata (Stephens, 1831)	6	Austria	1	404	1	373	1	746	0.15	Perizoma hydrata
384	Larentiinae	Perizoma alchemillata (Linnaeus, 1758)	6	Austria	1	405	1	374	1	747	9.03	Perizoma albulata
385	Larentiinae	Perizoma hydrata (Treitschke, 1829)	7	Austria	1	404	1	373	1	746	0.15	Perizoma affinitata
386	Larentiinae	Perizoma lugdunaria (Herrich-Schäffer, 1855)	2	Austria	1	406	1	373	2	748-749	2.99	Perizoma hydrata
387	Larentiinae	Perizoma bifaciata (Haworth, 1809)	2	Austria	1	407	1	375	1	750	8.03	Perizoma blandiata
388	Larentiinae	Perizoma minorata (Treitschke, 1828)	9	Austria	1	408	1	376	1	751	7.13	Perizoma albulata
389	Larentiinae	Perizoma blandiata (Denis & Schiffermüller, 1775)	6	Austria	1	409	1	377	1	752	7.79	Perizoma minorata
390	Larentiinae	Perizoma albulata (Denis & Schiffermüller, 1775)	9	Austria	2	410-411	2	378-379	5	753-757	7.13	Perizoma minorata
391	Larentiinae	Perizoma flavofasciata (Thunberg, 1792)	4	Austria	1	412	1	380	1	758	9.32	Perizoma hydrata
392	Larentiinae	Perizoma obsoletata (Herrich-Schäffer, 1838)	15	Austria	1	413	1	381	1	759	8.09	Perizoma juracolaria
393	Larentiinae	Perizoma juracolaria (Wehrli, 1919)	3	Austria	1	414	1	382	3	760-762	8.09	Perizoma obsoletata
394	Larentiinae	Perizoma incultaria (Herrich-Schäffer, 1848)	7	Austria	1	415	1	383	1	763	7.41	Perizoma barrassoi
395	Larentiinae	Perizoma barrassoi Zahm, Cieslak & Hausmann, 2006	4	Austria	1	416	1	384	1	764	7.41	Perizoma incultaria
396	Larentiinae	Martania taeniata (Stephens, 1831)	6	Austria	1	417	1	385	1	765	7.74	Epirrhoe tristata
397	Larentiinae	Gagitodes sagittata (Fabricius, 1787)	3	Austria	2	418-420	2	386-387	2	766-767	9.8	Eupithecia nanata
398	Larentiinae	Gymnoscelis rufifasciata (Haworth, 1809)	8	Austria	1	421	1	388	2	768-769	8.93	Chloroclystis v-ata
399	Larentiinae	Chloroclystis v-ata (Haworth, 1809)	6	Austria	1	422	1	389	1	770	8.26	Eupithecia inturbata
400	Larentiinae	Pasiphila chloerata (Mabille, 1870)	4	Austria	1	423	1	390	2	771-772	6.25	Pasiphila rectangulata
401	Larentiinae	Pasiphila rectangulata (Linnaeus, 1758)	14	Austria	2	424-425	2	391-392	6	773-778	6.25	Pasiphila chloerata
402	Larentiinae	Pasiphila debiliata (Hübner, 1817)	5	Austria	1	426	1	393	1	779	9.2	Pasiphila rectangulata
403	Larentiinae	Eupithecia haworthiata Doubleday, 1856	12	Austria	2	427-428	2	394-395	2	780-781	6.72	Eupithecia irriguata
404	Larentiinae	Eupithecia tenuiata (Hübner, 1813)	6	Austria	1	429	1	396	1	782	6.42	Eupithecia succenturiata
405	Larentiinae	Eupithecia inturbata (Hübner, 1817)	3	Austria	1	430	1	397	1	783	6.39	Eupithecia linariata
406	Larentiinae	Eupithecia abietaria (Goeze, 1781)	11	Austria	1	431	1	398	11	784-794	6.29	Eupithecia analoga
407	Larentiinae	Eupithecia analoga Djakonov, 1926	3	Austria	1	432	1	399	1	795	6.29	Eupithecia abietaria
408	Larentiinae	Eupithecia linariata (Denis & Schiffermüller, 1775)	9	Austria	1	433	1	400	4	796-799	1.71	Eupithecia pyreneata
409	Larentiinae	Eupithecia pyreneata Mabille, 1871	15	Austria	1	434	1	400	1	800	1.71	Eupithecia linariata
410	Larentiinae	Eupithecia laquaearia Herrich-Schäffer, 1848	2	Austria	1	435	1	401	1	801	4.6	Eupithecia linariata
411	Larentiinae	Eupithecia plumbeolata (Haworth, 1809)	12	Austria	2	436-437	2	402-403	2	802-803	7.07	Eupithecia inturbata
412	Larentiinae	Eupithecia pygmaeata (Hübner, 1799)	2	Austria	1	438	1	404	2	804-805	5.78	Eupithecia undata
413	Larentiinae	Eupithecia undata (Freyer, 1840)	8	Austria	1	439	1	405	1	806	5.78	Eupithecia pygmaeata
414	Larentiinae	Eupithecia silenata Assmann, 1848	4	Austria	1	440	1	406	1	807	7.56	Eupithecia abbreviata
415	Larentiinae	Eupithecia carpophagata Staudinger, 1871	2	Austria	1	441	1	407	1	808	7.45	Eupithecia venosata
416	Larentiinae	Eupithecia venosata (Fabricius, 1787)	8	Austria	1	442	1	408	1	829	7.45	Eupithecia carpophagata
417	Larentiinae	Eupithecia schiefereri Bohatsch, 1893	1	Austria	1	443	1	409	1	810	7.04	Eupithecia abbreviata
418	Larentiinae	Eupithecia silenicolata Mabille, 1866	1	Greece	1	444	1	410	1	811	5.62	Eupithecia abbreviata
419	Larentiinae	Eupithecia alliaria Staudinger, 1870	1	Italy	1	445	1	411	1	812	7.25	Eupithecia exiguata
420	Larentiinae	Eupithecia abbreviata Stephens, 1831	5	Austria	1	446	1	412	5	813-817	4.42	Eupithecia dodoneata
421	Larentiinae	Eupithecia dodoneata Guenée, 1858	5	Austria	1	447	1	413	3	818-820	4.42	Eupithecia abbreviata
422	Larentiinae	Eupithecia extremata (Fabricius, 1787)	2	Austria	1	448	1	414	1	821	7.31	Eupithecia selinata
423	Larentiinae	Eupithecia pusillata (Denis & Schiffermüller, 1775)	10	Austria	1	449	1	415	1	822	6.21	Eupithecia abbreviata
424	Larentiinae	Eupithecia ericeata (Rambur, 1833)	3	Austria	1	450	1	416	1	823	5.81	Eupithecia abbreviata
425	Larentiinae	Eupithecia tripunctaria Herrich-Schäffer, 1852	5	Austria	1	451	1	417	4	824-827	9.46	Eupithecia inturbata
426	Larentiinae	Eupithecia virgaureata Doubleday, 1861	24	Austria	1	452	2	418-419	18	828-845	9.33	Eupithecia pusillata
427	Larentiinae	Eupithecia tantillaria Boisduval, 1840	7	Austria	1	453	1	420	3	846-848	7.18	Eupithecia inturbata
428	Larentiinae	Eupithecia lariciata (Freyer, 1841)	10	Austria	1	454	1	421	1	849	8.53	Eupithecia abbreviata
429	Larentiinae	Eupithecia lanceata (Hübner, 1825)	4	Austria	1	455	1	422	1	850	6.73	Eupithecia silenicolata
430	Larentiinae	Eupithecia selinata Herrich-Schäffer, 1861	9	Austria	1	456	1	423	1	851	6.46	Eupithecia pygmaeata
431	Larentiinae	Eupithecia actaeata Walderdorff, 1869	1	Austria	1	457	1	424	1	852	7.98	Eupithecia druentiata
432	Larentiinae	Eupithecia egenaria Herrich-Schäffer, 1848	5	Austria	1	458	1	425	1	853	6.23	Eupithecia nanata
433	Larentiinae	Eupithecia pimpinellata (Hübner, 1813)	3	Austria	1	459	1	426	1	854	7.33	Eupithecia nanata
434	Larentiinae	Eupithecia simpliciata (Haworth, 1809)	1	Austria	1	460	1	427	1	855	7.4	Eupithecia abbreviata
435	Larentiinae	Eupithecia sinuosaria (Eversmann, 1848)	4	Austria	1	461	1	428	2	856-857	7.67	Eupithecia simpliciata
436	Larentiinae	Eupithecia nanata (Hübner, 1813)	7	Austria	1	462	1	429	5	858-862	3.82	Eupithecia ochridata
437	Larentiinae	Eupithecia innotata (Hufnagel, 1767)	6	Austria	1	463	1	430	1	863	4.16	Eupithecia nanata
438	Larentiinae	Eupithecia ochridata Schütze & Pinker, 1968	2	Austria	1	464	1	429	2	864-865	3.82	Eupithecia nanata
439	Larentiinae	Eupithecia graphata (Treitschke, 1828)	1	Italy	1	465	1	431	1	866	7.75	Eupithecia abbreviata
440	Larentiinae	Eupithecia gemellata Herrich-Schäffer, 1861	1	Austria	1	466	1	432	1	867	6.4	Eupithecia irriguata
441	Larentiinae	Eupithecia irriguata (Hübner, 1813)	1	Italy	1	467	1	433	1	868	5.56	Eupithecia expallidata
442	Larentiinae	Eupithecia indigata (Hübner, 1813)	14	Austria	1	468	1	434	1	869	6.37	Eupithecia abbreviata
443	Larentiinae	Eupithecia manniaria Herrich-Schäffer, 1848	3	Austria	1	469	1	435	1	870	6.42	Eupithecia cretaceata
444	Larentiinae	Eupithecia distinctaria Herrich-Schäffer, 1848	16	Austria	1	470	1	436	1	871	6.8	Eupithecia centaureata
445	Larentiinae	Eupithecia extraversaria Herrich-Schäffer, 1852	4	Austria	1	471	1	437	1	872	8.3	Eupithecia centaureata
446	Larentiinae	Eupithecia centaureata (Denis & Schiffermüller, 1775)	3	Austria	1	472	1	438	1	873	6.8	Eupithecia distinctaria
447	Larentiinae	Eupithecia insigniata (Hübner, 1790)	2	Austria	1	473	1	439	2	874-875	7.59	Eupithecia inturbata
448	Larentiinae	Eupithecia trisignaria Herrich-Schäffer, 1848	3	Austria	1	474	1	440	1	876	7.43	Eupithecia tenuiata
449	Larentiinae	Eupithecia gueneata Milliere, 1862	1	Italy	1	475	1	441	1	877	8.51	Eupithecia abbreviata
450	Larentiinae	Eupithecia cretaceata (Packard, 1874)	3	Austria	1	476	1	442	2	878-879	6.36	Eupithecia veratraria
451	Larentiinae	Eupithecia intricata (Zetterstedt, 1839)	11	Austria	1	477	1	443	10	880-889	8.24	Eupithecia absinthiata
452	Larentiinae	Eupithecia satyrata (Hübner, 1813)	21	Austria	3	478-480	2	444-445	6	890-895	5.07	Eupithecia absinthiata
453	Larentiinae	Eupithecia cauchiata (Duponchel, 1831)	3	Austria	1	481	1	446	2	896-897	6.14	Eupithecia abbreviata
454	Larentiinae	Eupithecia pernotata Guenée, 1858	1	France	1	482	1	447	1	898	6.57	Eupithecia goossensiata
455	Larentiinae	Eupithecia absinthiata (Clerck, 1759)	14	Austria	1	483	1	448	1	899	1.4	Eupithecia goossensiata
456	Larentiinae	Eupithecia goossensiata Mabille, 1869	1	Germany	1	484	1	448	1	899	1.4	Eupithecia absinthiata
457	Larentiinae	Eupithecia expallidata Doubleday, 1856	1	Austria	1	485	1	449	1	900	4.78	Eupithecia goossensiata
458	Larentiinae	Eupithecia valerianata (Hübner, 1813)	6	Austria	2	486-487	1	450	4	901-904	6.4	Eupithecia nanata
459	Larentiinae	Eupithecia assimilata Doubleday, 1856	10	Austria	1	488	1	451	1	905	6.24	Eupithecia absinthiata
460	Larentiinae	Eupithecia vulgata (Haworth, 1809)	11	Austria	1	489	1	452	8	906-913	6.41	Eupithecia icterata
461	Larentiinae	Eupithecia immundata (Lienig & Zeller, 1846)	2	Austria	1	490	1	453	2	914-915	7.17	Eupithecia addictata
462	Larentiinae	Eupithecia thalictrata (Püngeler, 1902)	3	Austria	1	491	1	454	1	916	4.82	Eupithecia addictata
463	Larentiinae	Eupithecia addictata Dietze, 1908	1	Russia	1	492	1	455	1	917	4.82	Eupithecia thalictrata
464	Larentiinae	Eupithecia exiguata (Hübner, 1813)	9	Austria	1	493	1	456	1	918	6.68	Eupithecia abbreviata
465	Larentiinae	Eupithecia druentiata Dietze, 1902	1	Italy	1	494	1	457	1	919	6.51	Eupithecia abbreviata
466	Larentiinae	Eupithecia denotata (Hübner, 1813)	5	Austria	1	495	1	458	1	920	6.59	Eupithecia thalictrata
467	Larentiinae	Eupithecia pauxillaria Boisduval, 1840	2	Austria	1	496	1	459	2	921-922	7.15	Eupithecia nanata
468	Larentiinae	Eupithecia icterata (de Villers, 1789)	8	Austria	3	497-499	1	460	6	923-928	4.08	Eupithecia succenturiata
469	Larentiinae	Eupithecia millefoliata Rössler, 1866	1	Austria	1	500	1	461	1	929	6.24	Eupithecia silenicolata
470	Larentiinae	Eupithecia succenturiata (Linnaeus, 1758)	1	Austria	1	501	1	460	1	930	4.08	Eupithecia icterata
471	Larentiinae	Eupithecia semigraphata Bruand, 1847	12	Austria	2	502-503	1	462	7	931-937	1.87	Eupithecia impurata
472	Larentiinae	Eupithecia impurata (Hübner, 1813)	6	Austria	2	504-505	1	462	2	938-939	1.87	Eupithecia semigraphata
473	Larentiinae	Eupithecia subumbrata (Denis & Schiffermüller, 1775)	13	Austria	1	506	1	463	1	940	2.34	Eupithecia orphnata
474	Larentiinae	Eupithecia orphnata W. Petersen, 1909	3	Austria	1	507	1	463	1	941	2.34	Eupithecia subumbrata
475	Larentiinae	Eupithecia veratraria Herrich-Schäffer, 1848	8	Austria	1	508	1	464	1	942	6.36	Eupithecia cretaceata
476	Larentiinae	Eupithecia subfuscata (Haworth, 1809)	21	Austria	2	509-510	1	465	6	943-948	7.59	Eupithecia pygmaeata
